# Supplementary material for: Specific Microbial Communities Are Selected in Minimally-Processed Fruit and Vegetables according to the Type of Product
Source: Foods. 2022 Jul 21;11(14):2164. doi: 10.3390/foods11142164 (PMC9315490; doi:10.3390/foods11142164)
Supplement: Supplementary file 1 [file foods-11-02164-s001.zip › Table S1.xlsx]

## Sheet: Foglio2
Table S1. Information about the product sampled parts and the weight used for DNA extraction of each product.
Sample	Sample_type	Sampled_part	Weight (g)
MIX_RUCOLOSO_10	arugula	leaves	122
MIX_RUCOLOSO_48	arugula	leaves	108
RUCOLA_13	arugula	leaves	109
RUCOLA_18	arugula	leaves	104
RUCOLA_2	arugula	leaves	114
RUCOLA_21	arugula	leaves	118
RUCOLA_22	arugula	leaves	115
RUCOLA_33	arugula	leaves	105
RUCOLA_38	arugula	leaves	106
RUCOLA_44	arugula	leaves	109
RUCOLA_50	arugula	leaves	115
RUCOLA_6	arugula	leaves	124
RUCOLA_7	arugula	leaves	128
FINO_F1t01	fennel	external leaves	115
FINO_F1t02	fennel	external leaves	122
FINO_F1t151	fennel	external leaves	122
FINO_F1t152	fennel	external leaves	115
FINO_F1t71	fennel	external leaves	109
FINO_F1t72	fennel	external leaves	115
FINO_F2t01	fennel	external leaves	113
FINO_F2t02	fennel	external leaves	106
FINO_F2t151	fennel	external leaves	105
FINO_F2t152	fennel	external leaves	121
FINO_F2t71	fennel	external leaves	118
FINO_F2t72	fennel	external leaves	103
FINO_F3t01	fennel	external leaves	119
FINO_F3t02	fennel	external leaves	102
FINO_F3t151	fennel	external leaves	114
FINO_F3t152	fennel	external leaves	113
FINO_F3t71	fennel	external leaves	105
FINO_F3t72	fennel	external leaves	128
FINOCCHI_14	fennel	external leaves	109
FINOCCHI_26	fennel	external leaves	107
FINOCCHI_27	fennel	external leaves	112
FINOCCHI_28	fennel	external leaves	100
FINOCCHI_34	fennel	external leaves	124
FINOCCHI_40	fennel	external leaves	119
FINOCCHI_41	fennel	external leaves	118
FINOCCHI_45	fennel	external leaves	103
FINOCCHI_47	fennel	external leaves	100
FINOCCHI_49	fennel	external leaves	101
FINOCCHI_51	fennel	external leaves	113
FINOCCHI_57	fennel	external leaves	124
FINOCCHI_58	fennel	external leaves	113
FINOCCHI_59	fennel	external leaves	125
FINOCCHI_6	fennel	external leaves	123
FINOCCHI_60	fennel	external leaves	121
FINOCCHI_61	fennel	external leaves	100
FINOCCHI_62	fennel	external leaves	118
FINOCCHI_63	fennel	external leaves	128
FINOCCHI_64	fennel	external leaves	116
FINOCCHI_65	fennel	external leaves	126
FINOCCHI_66	fennel	external leaves	123
FINOCCHI_67	fennel	external leaves	124
FINOCCHI_68	fennel	external leaves	124
FINOCCHI_69	fennel	external leaves	127
FINOCCHI_7	fennel	external leaves	113
FINOCCHI_70	fennel	external leaves	103
FINOCCHI_71	fennel	external leaves	114
FINOCCHI_72	fennel	external leaves	106
FINOCCHI_73	fennel	external leaves	110
FINOCCHI_74	fennel	external leaves	126
FINOCCHI_75	fennel	external leaves	102
FINOCCHI_76	fennel	external leaves	112
FINOCCHI_77	fennel	external leaves	106
FINOCCHI_8	fennel	external leaves	125
FINOCCHI_9	fennel	external leaves	102
ICEBERG_1	iceberg lettuce	leaves	103
ICEBERG_12	iceberg lettuce	leaves	119
ICEBERG_3	iceberg lettuce	leaves	100
ICEBERG_31	iceberg lettuce	leaves	128
ICEBERG_36	iceberg lettuce	leaves	119
ICEBERG_39	iceberg lettuce	leaves	118
ICEBERG_42	iceberg lettuce	leaves	126
ICEBERG_45	iceberg lettuce	leaves	123
ICEBERG_5	iceberg lettuce	leaves	109
ICEBERG_52	iceberg lettuce	leaves	105
INS_MISTA_13	lettuce	leaves	101
INS_MISTA_2	lettuce	leaves	100
INS_MISTA_23	lettuce	leaves	115
INS_MISTA_32	lettuce	leaves	129
INS_MISTA_34	lettuce	leaves	119
INS_MISTA_37	lettuce	leaves	124
INS_MISTA_4	lettuce	leaves	103
INS_MISTA_53	lettuce	leaves	110
INS_MISTA_54	lettuce	leaves	124
INSALATA_1	lettuce	leaves	115
LATTUGA_35	lettuce	leaves	109
LATTUGHINO_46	lettuce	leaves	119
MISTICANZA_32	lettuce	leaves	127
MISTICANZA_4	lettuce	leaves	105
SPINACI_12	spinach	leaves	114
SPINACI_39	spinach	leaves	114
SPINACINO_14	spinach	leaves	104
SONGINO_43	valerian	leaves	108
VALERIANA_47	valerian	leaves	116
VALERIANA_49	valerian	leaves	113
VALERIANA_51	valerian	leaves	100
VALERIANELLA_35	valerian	leaves	130
VALERIANELLA_5	valerian	leaves	108
VALERIANELLA_8	valerian	leaves	121
PERE_28	pear	whole fruit, not peeled	149
PERE_37	pear	whole fruit, not peeled	133
PERE_38	pear	whole fruit, not peeled	133
PERE_42	pear	whole fruit, not peeled	125
PERE_43	pear	whole fruit, not peeled	139
PERE_48	pear	whole fruit, not peeled	125
PERE_50	pear	whole fruit, not peeled	131
PERE_52	pear	whole fruit, not peeled	154
PERE_53	pear	whole fruit, not peeled	128
PERE_ABATE_44	pear	whole fruit, not peeled	154
PERE_ABATE_46	pear	whole fruit, not peeled	134
CAMPANINO_17	tomato	whole fruit, not peeled	142
CAMPANINO_6	tomato	whole fruit, not peeled	155
CILIEGINO_15	tomato	whole fruit, not peeled	144
CILIEGINO_19	tomato	whole fruit, not peeled	126
CILIEGINO_20	tomato	whole fruit, not peeled	129
CILIEGINO_29	tomato	whole fruit, not peeled	155
CILIEGINO_3	tomato	whole fruit, not peeled	131
CILIEGINO_30	tomato	whole fruit, not peeled	125
CILIEGINO_9	tomato	whole fruit, not peeled	140
DATTERINO_16	tomato	whole fruit, not peeled	133
DATTERINO_24	tomato	whole fruit, not peeled	146
DATTERINO_36	tomato	whole fruit, not peeled	150
DATTERINO_8	tomato	whole fruit, not peeled	155
GIALLO_29	tomato	whole fruit, not peeled	147
GIALLO_31	tomato	whole fruit, not peeled	153
PACHINO_25	tomato	whole fruit, not peeled	126
PACHINO_33	tomato	whole fruit, not peeled	134
