# Supplementary material for: Specific Microbial Communities Are Selected in Minimally-Processed Fruit and Vegetables according to the Type of Product
Source: Foods. 2022 Jul 21;11(14):2164. doi: 10.3390/foods11142164 (PMC9315490; doi:10.3390/foods11142164)
Supplement: Supplementary file 1 [file foods-11-02164-s001.zip › Table S2.xlsx]

## Sheet: bacteria
Table S2A. Mean relative abundance (%) of differentially abundant bacterial ASV between vegetables and fruits.
Taxon	Leaves (green leafy vegetables/fennels; mean)	Fruits (tomatoes/pears; mean)	Fennels (mean)	Green leafy vegetables (mean)	Pears (mean)	Tomatoes (mean)
k__Bacteria;p__Actinobacteria;c__Acidimicrobiia;o__Acidimicrobiales;f__Iamiaceae;g__Iamia	0	0.00132203	0	0	0.0027088	0.000424706
k__Bacteria;p__Actinobacteria;c__Actinobacteria;o__Actinomycetales;f__Actinomycetaceae;g__Actinomyces	6.42574e-05	0.00203786	0.000120185	0	0	0.00335647
k__Bacteria;p__Actinobacteria;c__Actinobacteria;o__Actinomycetales;f__Bogoriellaceae;g__Georgenia	0	0.0166971	0	0	0.00041	0.0272358
k__Bacteria;p__Actinobacteria;c__Actinobacteria;o__Actinomycetales;f__Brevibacteriaceae;g__Brevibacterium	0.00102782	0.0825506	0	0.00220873	0.0149881	0.126268
k__Bacteria;p__Actinobacteria;c__Actinobacteria;o__Actinomycetales;f__Cellulomonadaceae;g__Cellulomonas	0.00648916	0.0682944	0.0119653	0.000197447	0.115222	0.0379297
k__Bacteria;p__Actinobacteria;c__Actinobacteria;o__Actinomycetales;f__Corynebacteriaceae;g__Corynebacterium	0.00137911	0.600037	0.0023326	0.000283617	0.0392287	0.962913
k__Bacteria;p__Actinobacteria;c__Actinobacteria;o__Actinomycetales;f__Dermabacteraceae;g__Brachybacterium	0.0255795	0.166195	0.00366962	0.0507525	0.0260384	0.256885
k__Bacteria;p__Actinobacteria;c__Actinobacteria;o__Actinomycetales;f__Dietziaceae;g__Dietzia	0.00119174	0.0135666	0.0019423	0.000329383	0.00228773	0.0208646
k__Bacteria;p__Actinobacteria;c__Actinobacteria;o__Actinomycetales;f__Geodermatophilaceae;g__Geodermatophilus	1.87129e-05	0.0193783	0	4.02128e-05	0.0127017	0.0236984
k__Bacteria;p__Actinobacteria;c__Actinobacteria;o__Actinomycetales;f__Gordoniaceae;g__Gordonia	0	0.00718318	0	0	0	0.0118311
k__Bacteria;p__Actinobacteria;c__Actinobacteria;o__Actinomycetales;f__Microbacteriaceae;g__Agrococcus	0	7.78214e-05	0	0	6.99091e-05	8.29412e-05
k__Bacteria;p__Actinobacteria;c__Actinobacteria;o__Actinomycetales;f__Microbacteriaceae;g__Leucobacter	0	0.0760272	0	0	0.000120909	0.125143
k__Bacteria;p__Actinobacteria;c__Actinobacteria;o__Actinomycetales;f__Microbacteriaceae;g__Microbacterium	0.0489239	0.0359498	0.0693877	0.0254123	0.0165203	0.0485219
k__Bacteria;p__Actinobacteria;c__Actinobacteria;o__Actinomycetales;f__Microbacteriaceae;g__Salinibacterium	0.012813	0.0128228	0.0238531	0.000128723	0.0115519	0.0136451
k__Bacteria;p__Actinobacteria;c__Actinobacteria;o__Actinomycetales;f__Micrococcaceae;g__Kocuria	0.0103142	0.126848	0.00725084	0.0138338	0.0489654	0.177243
k__Bacteria;p__Actinobacteria;c__Actinobacteria;o__Actinomycetales;f__Micrococcaceae;g__Microbispora	0.0223381	0.404588	0.0315597	0.0117431	0.138822	0.576555
k__Bacteria;p__Actinobacteria;c__Actinobacteria;o__Actinomycetales;f__Micrococcaceae;g__Micrococcus	0.00213017	0.010015	0.000605415	0.00388201	0.0107643	0.00953015
k__Bacteria;p__Actinobacteria;c__Actinobacteria;o__Actinomycetales;f__Micrococcaceae;g__Nesterenkonia	0	0.0373857	0	0	0.00229838	0.0600893
k__Bacteria;p__Actinobacteria;c__Actinobacteria;o__Actinomycetales;f__Micrococcaceae;g__Rothia	0.00351833	0.00410011	0.00640631	0.000200213	0.00315096	0.00471427
k__Bacteria;p__Actinobacteria;c__Actinobacteria;o__Actinomycetales;f__Micromonosporaceae;g__Actinoplanes	0.000716989	0.150901	0.00129715	5.04255e-05	0.0530276	0.214231
k__Bacteria;p__Actinobacteria;c__Actinobacteria;o__Actinomycetales;f__Micromonosporaceae;g__Catellatospora	0	0.00128505	0	0	0.00246286	0.000522941
k__Bacteria;p__Actinobacteria;c__Actinobacteria;o__Actinomycetales;f__Micromonosporaceae;g__Virgisporangium	9.90198e-05	0.0403202	0.000168704	1.89574e-05	0.066978	0.023071
k__Bacteria;p__Actinobacteria;c__Actinobacteria;o__Actinomycetales;f__Mycobacteriaceae;g__Mycobacterium	0.00205284	0.0515957	0.00383957	0	0.0384335	0.0601124
k__Bacteria;p__Actinobacteria;c__Actinobacteria;o__Actinomycetales;f__Nocardiaceae;g__Nocardia	1.92079e-05	0.00201346	3.59259e-05	0	0.00123127	0.00251958
k__Bacteria;p__Actinobacteria;c__Actinobacteria;o__Actinomycetales;f__Nocardioidaceae;g__Aeromicrobium	0.0101562	0.0489178	0.0160011	0.00344074	0.0881755	0.0235158
k__Bacteria;p__Actinobacteria;c__Actinobacteria;o__Actinomycetales;f__Nocardioidaceae;g__Friedmanniella	0	0.00602269	0	0	0.0132501	0.00134611
k__Bacteria;p__Actinobacteria;c__Actinobacteria;o__Actinomycetales;f__Nocardioidaceae;g__Nocardioides	4.50495e-05	0.00539757	8.42593e-05	0	0.0100614	0.00237978
k__Bacteria;p__Actinobacteria;c__Actinobacteria;o__Actinomycetales;f__Propionibacteriaceae;g__Propionibacterium	0.000388829	0.0114727	0.000607069	0.000138085	0.00625919	0.0148461
k__Bacteria;p__Actinobacteria;c__Actinobacteria;o__Actinomycetales;f__Pseudonocardiaceae;g__Amycolatopsis	0	0.000943396	0	0	0.00240137	0
k__Bacteria;p__Actinobacteria;c__Actinobacteria;o__Actinomycetales;f__Pseudonocardiaceae;g__Pseudonocardia	0.00124436	0.113012	0.00173937	0.000675632	0.208471	0.0512438
k__Bacteria;p__Actinobacteria;c__Actinobacteria;o__Actinomycetales;f__Pseudonocardiaceae;g__Saccharopolyspora	0	0.0118379	0	0	0.000441818	0.0192118
k__Bacteria;p__Actinobacteria;c__Actinobacteria;o__Actinomycetales;f__Streptomycetaceae;g__Streptomyces	0.00603081	0.199027	0.0105837	0.000799821	0.0169261	0.316856
k__Bacteria;p__Actinobacteria;c__Actinobacteria;o__Actinomycetales;f__Streptosporangiaceae;g__Nonomuraea	0	0.0265387	0	0	0.000530909	0.0433672
k__Bacteria;p__Actinobacteria;c__Actinobacteria;o__Actinomycetales;f__Thermomonosporaceae;g__Actinomadura	0	0.0443153	0	0	0.00104414	0.0723143
k__Bacteria;p__Actinobacteria;c__Actinobacteria;o__Bifidobacteriales;f__Bifidobacteriaceae;g__Bifidobacterium	0.00146452	0.0102921	0.00142907	0.00150525	0.0127306	0.00871435
k__Bacteria;p__Actinobacteria;c__Coriobacteriia;o__Coriobacteriales;f__Coriobacteriaceae;g__Collinsella	0.000808452	0.00851777	0.000888494	0.000716489	0.00711315	0.00942665
k__Bacteria;p__Actinobacteria;c__Nitriliruptoria;o__Euzebyales;f__Euzebyaceae;g__Euzebya	0	0.000676071	0	0	0.000656364	0.000688824
k__Bacteria;p__Actinobacteria;c__Rubrobacteria;o__Rubrobacterales;f__Rubrobacteraceae;g__Rubrobacter	0.000278833	0.0143023	0.000334124	0.000215306	0.0200247	0.0105996
k__Bacteria;p__Armatimonadetes;c__[Fimbriimonadia];o__[Fimbriimonadales];f__[Fimbriimonadaceae];g__Fimbriimonas	0.000417737	0.130417	0.000781322	0	0.328049	0.00253726
k__Bacteria;p__Bacteroidetes;c__Bacteroidia;o__Bacteroidales;f__Bacteroidaceae;g__Bacteroides	0.000726613	0.00956786	0.000654717	0.000809217	0.0135292	0.00700464
k__Bacteria;p__Bacteroidetes;c__Bacteroidia;o__Bacteroidales;f__Porphyromonadaceae;g__Dysgonomonas	0.00030825	0.00101793	0	0.000662411	0.000883636	0.00110483
k__Bacteria;p__Bacteroidetes;c__Bacteroidia;o__Bacteroidales;f__Porphyromonadaceae;g__Parabacteroides	0	0.00107	0	0	0.00251181	0.000137059
k__Bacteria;p__Bacteroidetes;c__Cytophagia;o__Cytophagales;f__Cytophagaceae;g__Adhaeribacter	4.50495e-05	0.0161198	8.42593e-05	0	0.00220455	0.0251238
k__Bacteria;p__Bacteroidetes;c__Cytophagia;o__Cytophagales;f__Cytophagaceae;g__Dyadobacter	0.399242	0.0518141	0.727753	0.021805	0.0846036	0.0305974
k__Bacteria;p__Bacteroidetes;c__Cytophagia;o__Cytophagales;f__Cytophagaceae;g__Flectobacillus	0.17348	0.00105631	0.322527	0.00223509	0.00238606	0.000195882
k__Bacteria;p__Bacteroidetes;c__Cytophagia;o__Cytophagales;f__Cytophagaceae;g__Hymenobacter	0.0288259	1.36882	0.0518205	0.00240662	3.4303	0.0349235
k__Bacteria;p__Bacteroidetes;c__Cytophagia;o__Cytophagales;f__Cytophagaceae;g__Pontibacter	0	0.00951195	0	0	0	0.0156667
k__Bacteria;p__Bacteroidetes;c__Cytophagia;o__Cytophagales;f__Cytophagaceae;g__Rhodocytophaga	0.000315497	0.00977541	0.000590096	0	0.00454933	0.013157
k__Bacteria;p__Bacteroidetes;c__Cytophagia;o__Cytophagales;f__Cytophagaceae;g__Spirosoma	0.00853046	0.198929	0.0159551	0	0.500403	0.00385712
k__Bacteria;p__Bacteroidetes;c__Cytophagia;o__Cytophagales;f__Cytophagaceae;g__Sporocytophaga	0.000913375	0.00100133	0.00170835	0	0.000775455	0.00114748
k__Bacteria;p__Bacteroidetes;c__Flavobacteriia;o__Flavobacteriales;f__Flavobacteriaceae;g__Flavobacterium	7.80182	0.544778	4.60088	11.4795	0.178795	0.781591
k__Bacteria;p__Bacteroidetes;c__Flavobacteriia;o__Flavobacteriales;f__Flavobacteriaceae;g__Salegentibacter	0	0.131437	0	0	0	0.216484
k__Bacteria;p__Bacteroidetes;c__Flavobacteriia;o__Flavobacteriales;f__[Weeksellaceae];g__Chryseobacterium	2.6522	0.425324	3.34631	1.85471	0.0705805	0.654863
k__Bacteria;p__Bacteroidetes;c__Flavobacteriia;o__Flavobacteriales;f__[Weeksellaceae];g__Cloacibacterium	0.000374833	0.00332541	0.000701076	0	0.00143857	0.00454631
k__Bacteria;p__Bacteroidetes;c__Sphingobacteriia;o__Sphingobacteriales;f__Sphingobacteriaceae;g__Pedobacter	1.30343	0.206756	1.9311	0.582286	0.422758	0.0669902
k__Bacteria;p__Bacteroidetes;c__Sphingobacteriia;o__Sphingobacteriales;f__Sphingobacteriaceae;g__Sphingobacterium	1.49411	0.426093	1.01212	2.04789	0.0378784	0.677291
k__Bacteria;p__Bacteroidetes;c__[Rhodothermi];o__[Rhodothermales];f__Rhodothermaceae;g__Rubricoccus	0.000193681	0.0321115	0.000362256	0	0.00248367	0.0512825
k__Bacteria;p__Bacteroidetes;c__[Saprospirae];o__[Saprospirales];f__Chitinophagaceae;g__Chitinophaga	0	0.000378214	0	0	0.000962727	0
k__Bacteria;p__Bacteroidetes;c__[Saprospirae];o__[Saprospirales];f__Chitinophagaceae;g__Flavisolibacter	0.000461026	0.0481617	0.000862289	0	0.0626697	0.0387741
k__Bacteria;p__Bacteroidetes;c__[Saprospirae];o__[Saprospirales];f__Chitinophagaceae;g__Segetibacter	0	0.0002775	0	0	0.000320909	0.000249412
k__Bacteria;p__Chloroflexi;c__Anaerolineae;o__Ardenscatenales;f__Ardenscatenaceae;g__Ardenscatena	6.75248e-05	0.00137912	0.000126296	0	0.0010671	0.00158101
k__Bacteria;p__Cyanobacteria;c__Oscillatoriophycideae;o__Chroococcales;f__Xenococcaceae;g__Chroococcidiopsis	0	0.00825237	0	0	0.00981377	0.00724206
k__Bacteria;p__Cyanobacteria;c__Oscillatoriophycideae;o__Oscillatoriales;f__Phormidiaceae;g__Microcoleus	0	0.00201424	0	0	0	0.00331756
k__Bacteria;p__Cyanobacteria;c__Synechococcophycideae;o__Pseudanabaenales;f__Pseudanabaenaceae;g__Leptolyngbya	0	0.0116637	0	0	0	0.0192107
k__Bacteria;p__Firmicutes;c__Bacilli;o__Bacillales;f__Alicyclobacillaceae;g__Alicyclobacillus	8.50495e-05	0.331607	0.000159074	0	0.0699219	0.500933
k__Bacteria;p__Firmicutes;c__Bacilli;o__Bacillales;f__Bacillaceae;g__Bacillus	0.103885	0.829049	0.00335693	0.219386	0.100378	1.30054
k__Bacteria;p__Firmicutes;c__Bacilli;o__Bacillales;f__Bacillaceae;g__Oceanobacillus	0	0.0046898	0	0	0	0.00772437
k__Bacteria;p__Firmicutes;c__Bacilli;o__Bacillales;f__Paenibacillaceae;g__Ammoniphilus	0	0.0122791	0	0	0	0.0202243
k__Bacteria;p__Firmicutes;c__Bacilli;o__Bacillales;f__Paenibacillaceae;g__Brevibacillus	0	0.00419559	0	0	0.00188795	0.00568876
k__Bacteria;p__Firmicutes;c__Bacilli;o__Bacillales;f__Paenibacillaceae;g__Cohnella	0	0.00186528	0	0	0.00131336	0.00222239
k__Bacteria;p__Firmicutes;c__Bacilli;o__Bacillales;f__Planococcaceae;g__Lysinibacillus	7.79208e-05	0.00318719	0.000145741	0	0.000656364	0.00482478
k__Bacteria;p__Firmicutes;c__Bacilli;o__Bacillales;f__Planococcaceae;g__Planococcus	0.0035996	0.323248	0.00232065	0.00506904	0.0139071	0.52341
k__Bacteria;p__Firmicutes;c__Bacilli;o__Bacillales;f__Planococcaceae;g__Planomicrobium	0.0506436	0.0580479	0.00821904	0.0993866	0.0410342	0.0690567
k__Bacteria;p__Firmicutes;c__Bacilli;o__Bacillales;f__Planococcaceae;g__Solibacillus	3.59406e-05	0.00658483	6.72222e-05	0	0	0.0108456
k__Bacteria;p__Firmicutes;c__Bacilli;o__Bacillales;f__Planococcaceae;g__Sporosarcina	0	0.0044171	0	0	0.00870101	0.00164516
k__Bacteria;p__Firmicutes;c__Bacilli;o__Bacillales;f__Staphylococcaceae;g__Jeotgalicoccus	0	0.0242294	0	0	0.00602458	0.0360089
k__Bacteria;p__Firmicutes;c__Bacilli;o__Bacillales;f__Staphylococcaceae;g__Salinicoccus	0	0.137793	0	0	0	0.226952
k__Bacteria;p__Firmicutes;c__Bacilli;o__Bacillales;f__Staphylococcaceae;g__Staphylococcus	0.00178298	0.237165	0.00122029	0.00242948	0.101044	0.325244
k__Bacteria;p__Firmicutes;c__Bacilli;o__Bacillales;f__Thermoactinomycetaceae;g__Planifilum	0	0.00421363	0	0	0.00201181	0.00563834
k__Bacteria;p__Firmicutes;c__Bacilli;o__Bacillales;f__[Exiguobacteraceae];g__Exiguobacterium	0.45137	0.0333515	0.174349	0.769649	0.0161392	0.0444889
k__Bacteria;p__Firmicutes;c__Bacilli;o__Lactobacillales;f__Carnobacteriaceae;g__Desemzia	0.00106513	0.00212259	0	0.00228891	0	0.00349602
k__Bacteria;p__Firmicutes;c__Bacilli;o__Lactobacillales;f__Enterococcaceae;g__Enterococcus	0.00392055	0.160456	0.000669009	0.00765636	0.0149896	0.254581
k__Bacteria;p__Firmicutes;c__Bacilli;o__Lactobacillales;f__Lactobacillaceae;g__Lactobacillus	0.0310441	0.115244	0.0199464	0.0437947	0.0299721	0.17042
k__Bacteria;p__Firmicutes;c__Bacilli;o__Lactobacillales;f__Lactobacillaceae;g__Pediococcus	0.000657436	0.0940696	0.00118113	5.57447e-05	0.238588	0.000557647
k__Bacteria;p__Firmicutes;c__Bacilli;o__Lactobacillales;f__Leuconostocaceae;g__Leuconostoc	2.74804	2.917	0.0195268	5.88292	0.648744	4.38469
k__Bacteria;p__Firmicutes;c__Bacilli;o__Lactobacillales;f__Leuconostocaceae;g__Weissella	0.124183	1.42091	0.000858589	0.265875	2.25116	0.883691
k__Bacteria;p__Firmicutes;c__Bacilli;o__Lactobacillales;f__Streptococcaceae;g__Streptococcus	0.0288413	0.0404707	0.0519595	0.00227995	0.0382361	0.0419166
k__Bacteria;p__Firmicutes;c__Bacilli;o__Turicibacterales;f__Turicibacteraceae;g__Turicibacter	6.59406e-05	0.0577398	0.000123333	0	0.00859695	0.0895381
k__Bacteria;p__Firmicutes;c__Clostridia;o__Clostridiales;f__Clostridiaceae;g__Caloramator	0	0.000279286	0	0	0	0.00046
k__Bacteria;p__Firmicutes;c__Clostridia;o__Clostridiales;f__Clostridiaceae;g__Clostridium	0.000173267	0.00917951	0.000216852	0.000123191	0.00892929	0.00934142
k__Bacteria;p__Firmicutes;c__Clostridia;o__Clostridiales;f__Dehalobacteriaceae;g__Dehalobacterium	0	0.000279643	0	0	0.000257273	0.000294118
k__Bacteria;p__Firmicutes;c__Clostridia;o__Clostridiales;f__Eubacteriaceae;g__Garciella	0	0.000468043	0	0	0.000985018	0.000133529
k__Bacteria;p__Firmicutes;c__Clostridia;o__Clostridiales;f__Gracilibacteraceae;g__Lutispora	0	0.00111366	0	0	0	0.00183427
k__Bacteria;p__Firmicutes;c__Clostridia;o__Clostridiales;f__Lachnospiraceae;g__Blautia	0.000692489	0.00747548	0.000887063	0.000468936	0.00505013	0.00904483
k__Bacteria;p__Firmicutes;c__Clostridia;o__Clostridiales;f__Lachnospiraceae;g__Coprococcus	9.9802e-05	0.0111276	0	0.000214468	0.0175806	0.00695218
k__Bacteria;p__Firmicutes;c__Clostridia;o__Clostridiales;f__Lachnospiraceae;g__Epulopiscium	0	0.00142402	0	0	0	0.00234545
k__Bacteria;p__Firmicutes;c__Clostridia;o__Clostridiales;f__Lachnospiraceae;g__Roseburia	0	0.000762571	0	0	0	0.001256
k__Bacteria;p__Firmicutes;c__Clostridia;o__Clostridiales;f__Lachnospiraceae;g__[Ruminococcus]	0.00023025	0.002617	0.000232324	0.000227866	0.00164234	0.00324767
k__Bacteria;p__Firmicutes;c__Clostridia;o__Clostridiales;f__Peptococcaceae;g__Sporotomaculum	0	0.000253214	0	0	0	0.000417059
k__Bacteria;p__Firmicutes;c__Clostridia;o__Clostridiales;f__Ruminococcaceae;g__Faecalibacterium	0.00130296	0.00895177	0.00131617	0.00128779	0.010424	0.00799913
k__Bacteria;p__Firmicutes;c__Clostridia;o__Clostridiales;f__Ruminococcaceae;g__Oscillospira	5.80198e-05	0.00291532	8.16667e-05	3.08511e-05	0.00295544	0.00288936
k__Bacteria;p__Firmicutes;c__Clostridia;o__Clostridiales;f__Ruminococcaceae;g__Ruminococcus	7.51485e-05	0.00562534	0	0.000161489	0.0121022	0.00143446
k__Bacteria;p__Firmicutes;c__Clostridia;o__Clostridiales;f__Symbiobacteriaceae;g__Symbiobacterium	0	0.00222574	0	0	0.00106727	0.00297534
k__Bacteria;p__Firmicutes;c__Clostridia;o__Clostridiales;f__Syntrophomonadaceae;g__Syntrophomonas	0	0.000461429	0	0	0.000820909	0.000228824
k__Bacteria;p__Firmicutes;c__Clostridia;o__Clostridiales;f__Veillonellaceae;g__Dialister	0.000542075	0.0142295	0.000462778	0.000633183	0.0169348	0.012479
k__Bacteria;p__Firmicutes;c__Clostridia;o__Clostridiales;f__Veillonellaceae;g__Megasphaera	0.00195709	0.00665962	0.000841367	0.00323898	0.00933227	0.00493025
k__Bacteria;p__Firmicutes;c__Clostridia;o__Clostridiales;f__Veillonellaceae;g__Phascolarctobacterium	0	0.000252143	0	0	0.000320909	0.000207647
k__Bacteria;p__Firmicutes;c__Clostridia;o__Clostridiales;f__Veillonellaceae;g__Sporomusa	0	0.000789818	0	0	0.00188772	7.94118e-05
k__Bacteria;p__Firmicutes;c__Clostridia;o__Clostridiales;f__Veillonellaceae;g__Veillonella	6.44554e-05	0.00184016	0	0.000138511	0.00233636	0.00151909
k__Bacteria;p__Firmicutes;c__Clostridia;o__Clostridiales;f__[Tissierellaceae];g__Sedimentibacter	0	0.0023116	0	0	0	0.00380734
k__Bacteria;p__Firmicutes;c__Clostridia;o__Clostridiales;f__[Tissierellaceae];g__Tepidimicrobium	0	0.00365234	0	0	0.00123127	0.00521891
k__Bacteria;p__Firmicutes;c__Clostridia;o__Natranaerobiales;f__Anaerobrancaceae;g__Dethiobacter	0	0.000301429	0	0	0.000160909	0.000392353
k__Bacteria;p__Gemmatimonadetes;c__Gemmatimonadetes;o__Gemmatimonadales;f__Gemmatimonadaceae;g__Gemmatimonas	0.000219822	0.00943121	0.000411148	0	0.00484301	0.0124001
k__Bacteria;p__Nitrospirae;c__Nitrospira;o__Nitrospirales;f__Nitrospiraceae;g__Nitrospira	0.000441917	0.00421425	0.000826548	0	0.000667273	0.00650936
k__Bacteria;p__Planctomycetes;c__Planctomycetia;o__Gemmatales;f__Gemmataceae;g__Gemmata	0.00360373	0.0519413	0.00637626	0.000418279	0.0557143	0.0495
k__Bacteria;p__Planctomycetes;c__Planctomycetia;o__Pirellulales;f__Pirellulaceae;g__Pirellula	0.000143465	0.0092919	0.000268333	0	0.0159489	0.00498442
k__Bacteria;p__Planctomycetes;c__Planctomycetia;o__Planctomycetales;f__Planctomycetaceae;g__Planctomyces	0.00123752	0.0830752	0.00231461	0	0.0404994	0.110624
k__Bacteria;p__Proteobacteria;c__Alphaproteobacteria;o__Caulobacterales;f__Caulobacteraceae;g__Phenylobacterium	0.000746655	0.0673633	0.00139652	0	0.153375	0.0117086
k__Bacteria;p__Proteobacteria;c__Alphaproteobacteria;o__Rhizobiales;f__Bradyrhizobiaceae;g__Balneimonas	0.00107705	0.184874	0.00193968	8.59574e-05	0.289091	0.117439
k__Bacteria;p__Proteobacteria;c__Alphaproteobacteria;o__Rhizobiales;f__Hyphomicrobiaceae;g__Devosia	0.0117837	0.107266	0.0106436	0.0130936	0.129748	0.0927189
k__Bacteria;p__Proteobacteria;c__Alphaproteobacteria;o__Rhizobiales;f__Hyphomicrobiaceae;g__Hyphomicrobium	0	0.00641852	0	0	0.00258345	0.00890003
k__Bacteria;p__Proteobacteria;c__Alphaproteobacteria;o__Rhizobiales;f__Hyphomicrobiaceae;g__Pedomicrobium	0	0.000774543	0	0	0	0.00127572
k__Bacteria;p__Proteobacteria;c__Alphaproteobacteria;o__Rhizobiales;f__Hyphomicrobiaceae;g__Rhodoplanes	6.59406e-05	0.0284748	0.000123333	0	0.0240191	0.031358
k__Bacteria;p__Proteobacteria;c__Alphaproteobacteria;o__Rhizobiales;f__Methylobacteriaceae;g__Methylobacterium	0.6661	3.58177	1.1782	0.0777344	8.92963	0.121399
k__Bacteria;p__Proteobacteria;c__Alphaproteobacteria;o__Rhizobiales;f__Rhizobiaceae;g__Agrobacterium	2.79715	0.887175	4.61742	0.705769	0.496718	1.13982
k__Bacteria;p__Proteobacteria;c__Alphaproteobacteria;o__Rhizobiales;f__Rhodobiaceae;g__Afifella	0	0.00792383	0	0	0.0127237	0.00481806
k__Bacteria;p__Proteobacteria;c__Alphaproteobacteria;o__Rhizobiales;f__Xanthobacteraceae;g__Labrys	0	0.00135001	0	0	0.00147753	0.00126751
k__Bacteria;p__Proteobacteria;c__Alphaproteobacteria;o__Rhodobacterales;f__Hyphomonadaceae;g__Hyphomonas	0	0.00443428	0	0	0.000985145	0.00666608
k__Bacteria;p__Proteobacteria;c__Alphaproteobacteria;o__Rhodobacterales;f__Rhodobacteraceae;g__Amaricoccus	0.000189803	0.0165669	0.000355002	0	0.00827025	0.0219353
k__Bacteria;p__Proteobacteria;c__Alphaproteobacteria;o__Rhodobacterales;f__Rhodobacteraceae;g__Paracoccus	0.0163529	0.326974	0.019407	0.012844	0.0915114	0.479332
k__Bacteria;p__Proteobacteria;c__Alphaproteobacteria;o__Rhodospirillales;f__Acetobacteraceae;g__Acetobacter	0	0.0315585	0	0	0.00564179	0.0483281
k__Bacteria;p__Proteobacteria;c__Alphaproteobacteria;o__Rhodospirillales;f__Rhodospirillaceae;g__Inquilinus	0	0.00129314	0	0	0	0.00212988
k__Bacteria;p__Proteobacteria;c__Alphaproteobacteria;o__Rhodospirillales;f__Rhodospirillaceae;g__Phaeospirillum	0	0.00824514	0	0	0	0.0135802
k__Bacteria;p__Proteobacteria;c__Alphaproteobacteria;o__Rhodospirillales;f__Rhodospirillaceae;g__Skermanella	0.00799367	0.370237	0.00965433	0.00608569	0.552227	0.252478
k__Bacteria;p__Proteobacteria;c__Alphaproteobacteria;o__Rickettsiales;f__Rickettsiaceae;g__Rickettsia	2.64356e-05	1.06733	0	5.68085e-05	0.0106122	1.75109
k__Bacteria;p__Proteobacteria;c__Alphaproteobacteria;o__Rickettsiales;f__Rickettsiaceae;g__Wolbachia	0	0.00861245	0	0	0	0.0141852
k__Bacteria;p__Proteobacteria;c__Alphaproteobacteria;o__Sphingomonadales;f__Erythrobacteraceae;g__Lutibacterium	0	0.00171331	0	0	0.00436116	0
k__Bacteria;p__Proteobacteria;c__Alphaproteobacteria;o__Sphingomonadales;f__Sphingomonadaceae;g__Kaistobacter	0.0102539	0.12737	0.0173668	0.00208166	0.0861185	0.154063
k__Bacteria;p__Proteobacteria;c__Alphaproteobacteria;o__Sphingomonadales;f__Sphingomonadaceae;g__Novosphingobium	0.137495	1.03469	0.252902	0.00490053	2.58072	0.034317
k__Bacteria;p__Proteobacteria;c__Betaproteobacteria;o__Burkholderiales;f__Burkholderiaceae;g__Burkholderia	0.00118704	0.0578309	0.000951667	0.00145747	0.0330042	0.0738953
k__Bacteria;p__Proteobacteria;c__Betaproteobacteria;o__Burkholderiales;f__Burkholderiaceae;g__Lautropia	0.000334015	0.00318466	0.000512694	0.000128723	0.00229838	0.00375813
k__Bacteria;p__Proteobacteria;c__Betaproteobacteria;o__Burkholderiales;f__Comamonadaceae;g__Comamonas	0.57724	0.592943	0.26431	0.936777	0.0179116	0.965022
k__Bacteria;p__Proteobacteria;c__Betaproteobacteria;o__Burkholderiales;f__Comamonadaceae;g__Delftia	0.340602	0.00547914	0.560955	0.0874317	0.0032834	0.00689991
k__Bacteria;p__Proteobacteria;c__Betaproteobacteria;o__Burkholderiales;f__Comamonadaceae;g__Methylibium	0	0.000573014	0	0	0.000246364	0.000784376
k__Bacteria;p__Proteobacteria;c__Betaproteobacteria;o__Burkholderiales;f__Oxalobacteraceae;g__Janthinobacterium	3.71637	0.702762	2.08753	5.5878	0.0719299	1.11095
k__Bacteria;p__Proteobacteria;c__Betaproteobacteria;o__Burkholderiales;f__Oxalobacteraceae;g__Ralstonia	0.0122387	0.665874	0.0209972	0.00217581	1.32939	0.236538
k__Bacteria;p__Proteobacteria;c__Betaproteobacteria;o__Methylophilales;f__Methylophilaceae;g__Methylotenera	0.0252289	0.000124893	0.0174984	0.0341107	0	0.000205706
k__Bacteria;p__Proteobacteria;c__Betaproteobacteria;o__Rhodocyclales;f__Rhodocyclaceae;g__Hydrogenophilus	0	0.000609286	0	0	0.000941818	0.000394118
k__Bacteria;p__Proteobacteria;c__Deltaproteobacteria;o__Bdellovibrionales;f__Bdellovibrionaceae;g__Bdellovibrio	0.00973984	0.0836841	0.0182171	0	0.209616	0.00219849
k__Bacteria;p__Proteobacteria;c__Deltaproteobacteria;o__Myxococcales;f__Nannocystaceae;g__Plesiocystis	0	0.0233682	0	0	0.0187264	0.0263717
k__Bacteria;p__Proteobacteria;c__Gammaproteobacteria;o__Alteromonadales;f__Alteromonadaceae;g__Marinobacter	0	0.0200554	0	0	0	0.0330324
k__Bacteria;p__Proteobacteria;c__Gammaproteobacteria;o__Alteromonadales;f__[Chromatiaceae];g__Rheinheimera	0.132377	0.00361776	0.0500884	0.226922	0.00138138	0.00506482
k__Bacteria;p__Proteobacteria;c__Gammaproteobacteria;o__Enterobacteriales;f__Enterobacteriaceae;g__Erwinia	6.93583	10.2231	7.28611	6.53338	1.50624	15.8634
k__Bacteria;p__Proteobacteria;c__Gammaproteobacteria;o__Enterobacteriales;f__Enterobacteriaceae;g__Serratia	0.00170657	0.0494641	0.000132222	0.0035154	0.000656364	0.0810456
k__Bacteria;p__Proteobacteria;c__Gammaproteobacteria;o__Oceanospirillales;f__Alcanivoracaceae;g__Alcanivorax	0	0.00977177	0	0	0	0.0160947
k__Bacteria;p__Proteobacteria;c__Gammaproteobacteria;o__Oceanospirillales;f__Halomonadaceae;g__Haererehalobacter	9.42574e-05	0.372531	0	0.000202553	0.000656364	0.613157
k__Bacteria;p__Proteobacteria;c__Gammaproteobacteria;o__Oceanospirillales;f__Halomonadaceae;g__Halomonas	0.00233792	1.72882	0.00184511	0.00290414	0.035649	2.82439
k__Bacteria;p__Proteobacteria;c__Gammaproteobacteria;o__Pseudomonadales;f__Moraxellaceae;g__Acinetobacter	6.00186	0.566798	6.28425	5.67742	0.188257	0.811736
k__Bacteria;p__Proteobacteria;c__Gammaproteobacteria;o__Pseudomonadales;f__Moraxellaceae;g__Enhydrobacter	0.00489803	0.00802849	0.00892079	0.000276134	0.00900003	0.00739985
k__Bacteria;p__Proteobacteria;c__Gammaproteobacteria;o__Pseudomonadales;f__Pseudomonadaceae;g__Pseudomonas	15.6011	5.72701	18.1736	12.6454	5.22426	6.05231
k__Bacteria;p__Proteobacteria;c__Gammaproteobacteria;o__Xanthomonadales;f__Sinobacteraceae;g__Steroidobacter	2.38614e-05	0.104591	4.46296e-05	0	0.151226	0.0744158
k__Bacteria;p__Proteobacteria;c__Gammaproteobacteria;o__Xanthomonadales;f__Xanthomonadaceae;g__Arenimonas	0.00099828	0.0197458	0.00186715	0	0.0052851	0.0291028
k__Bacteria;p__Proteobacteria;c__Gammaproteobacteria;o__Xanthomonadales;f__Xanthomonadaceae;g__Luteimonas	0.0165108	0.0377294	0.0220208	0.0101803	0.0104331	0.0553917
k__Bacteria;p__Proteobacteria;c__Gammaproteobacteria;o__Xanthomonadales;f__Xanthomonadaceae;g__Lysobacter	0.000749511	0.0777354	0.00140186	0	0.00924865	0.12205
k__Bacteria;p__Proteobacteria;c__Gammaproteobacteria;o__Xanthomonadales;f__Xanthomonadaceae;g__Stenotrophomonas	0.666357	0.243736	0.932046	0.361098	0.0162134	0.390956
k__Bacteria;p__Verrucomicrobia;c__Opitutae;o__Opitutales;f__Opitutaceae;g__Opitutus	2.19802e-05	0.00960202	4.11111e-05	0	0.0188554	0.00361456
k__Bacteria;p__Verrucomicrobia;c__Verrucomicrobiae;o__Verrucomicrobiales;f__Verrucomicrobiaceae;g__Akkermansia	0.00165205	0.00531257	0.0026544	0.000500419	0.00580503	0.00499393
k__Bacteria;p__Verrucomicrobia;c__[Spartobacteria];o__[Chthoniobacterales];f__[Chthoniobacteraceae];g__Chthoniobacter	8.79208e-05	0.00224501	0.000164444	0	0.00476093	0.000617059
k__Bacteria;p__[Thermi];c__Deinococci;o__Deinococcales;f__Deinococcaceae;g__Deinococcus	0.00295307	0.0329214	0.000376481	0.00591341	0.0351222	0.0314974
k__Bacteria;p__[Thermi];c__Deinococci;o__Deinococcales;f__Trueperaceae;g__Truepera	0.00465651	0.0240023	0.00393764	0.00548245	0.00326126	0.037423

## Sheet: fungi
Table S2B. Mean relative abundance (%) of differentially abundant fungal ASV identified in vegetables and fruits.
Taxon	Leaves (green leafy vegetables/fennels; mean)	Fruits (tomatoes/pears; mean)	Fennels (mean)	Green leafy vegetables (mean)	Pears (mean)	Tomatoes (mean)
k__Fungi_p__Ascomycota;c__Sordariomycetes;o__Glomerellales;f__Plectosphaerellaceae;__	16.4566	0.39183	20.111	12.2579	0.0191417	0.632981
k__Fungi_p__Basidiomycota;c__Exobasidiomycetes;o__Golubeviales;f__Golubeviaceae;g__Golubevia	0.0449823	1.85617	0.00155949	0.0948724	1.33779	2.19158
k__Fungi_p__Basidiomycota;c__Microbotryomycetes;o__Leucosporidiales;f__Leucosporidiaceae;g__Leucosporidium	0.744657	0.0002547	0.994583	0.457508	0.000450416	0.000128111
k__Fungi_p__Basidiomycota;c__Tremellomycetes;o__Cystofilobasidiales;f__Cystofilobasidiaceae;g__Cystofilobasidium	3.55944	0.185804	2.55061	4.71853	0.469829	0.00202338
k__Fungi_p__Ascomycota;c__Sordariomycetes;o__Hypocreales;f__Nectriaceae;g__unidentified	0.00064514	0.0362851	0.000178526	0.00118126	0.00103718	0.0590926
k__Fungi_p__Ascomycota;c__Sordariomycetes;o__Hypocreales;f__Nectriaceae;__	6.00304	0.799782	5.29096	6.82118	1.14454	0.576704
k__Fungi_p__Ascomycota;c__Dothideomycetes;o__Capnodiales;f__Cladosporiaceae;__	1.38138	22.5106	0.250185	2.68105	3.03256	35.1141
k__Fungi_p__Basidiomycota;c__Tremellomycetes;o__Filobasidiales;f__Filobasidiaceae;g__Filobasidium	3.10846	0.580324	3.47269	2.68999	0.0642805	0.914234
k__Fungi_p__Ascomycota;c__Saccharomycetes;o__Saccharomycetales;f__Saccharomycodaceae;g__Hanseniaspora	0	0.146371	0	0	0.0750529	0.192519
k__Fungi_p__Basidiomycota;c__Cystobasidiomycetes;o__Erythrobasidiales;f__Erythrobasidiales_fam_Incertae_sedis;g__Sakaguchia	0.0040083	0.222383	0.00173931	0.00661522	0.56557	0.00032115
k__Fungi_p__Basidiomycota;c__Tremellomycetes;o__Cystofilobasidiales;f__Mrakiaceae;g__Mrakia	3.29033	0.0033277	5.71032	0.509915	0.00847055	0
k__Fungi_p__Ascomycota;c__Dothideomycetes;o__Capnodiales;f__Capnodiales_fam_Incertae_sedis;g__Phaeotheca	0.00038235	0.0314181	0.000182255	0.000612253	0.000703723	0.0512922
k__Fungi_p__Basidiomycota;c__Microbotryomycetes;o__Sporidiobolales;f__Sporidiobolaceae;g__Sporobolomyces	3.19018	0.229132	4.49279	1.69358	0.540353	0.0277528
k__Fungi_p__Ascomycota;c__Dothideomycetes;o__Botryosphaeriales;f__Botryosphaeriaceae;g__Diplodia	0	0.0016188	0	0	0.00412056	0
k__Fungi_p__Ascomycota;c__Dothideomycetes;o__Capnodiales;f__Mycosphaerellaceae;__	0.0077476	0.262203	0.00546156	0.0103741	0.0476516	0.40103
k__Fungi_p__Basidiomycota;c__Exobasidiomycetes;o__Entylomatales;f__Entylomatales_fam_Incertae_sedis;g__Tilletiopsis	0.624207	0.0083232	0.565552	0.691597	0.0184325	0.00178189
k__Fungi_p__Ascomycota;c__Dothideomycetes;o__Dothideales;__;__	0.094742	9.32591	0.110216	0.0769632	21.9131	1.18123
k__Fungi_p__Ascomycota;__;__;__;__	0.205048	0.0063766	0.347791	0.0410457	0.0077551	0.00548467
k__Fungi_p__Ascomycota;c__Dothideomycetes;o__Pleosporales;f__Pleosporaceae;g__Curvularia	0.0184287	0.0876147	0.0140536	0.0234554	0.166629	0.0364881
k__Fungi_p__Basidiomycota;c__Agaricomycetes;o__Agaricales;f__Pleurotaceae;g__Pleurotus	0.0515125	0.276096	0.0962318	0.000132926	0.516587	0.120485
k__Fungi_p__Ascomycota;c__Dothideomycetes;o__Capnodiales;f__Cladosporiaceae;g__Verrucocladosporium	4.955e-05	0.0238107	0	0.000106479	0.000265405	0.0390459
k__Fungi_p__Basidiomycota;c__Exobasidiomycetes;o__Entylomatales;f__Entylomataceae;g__Entyloma	0.348598	0.0106058	0.598877	0.0610445	0.0267878	0.000134998
k__Fungi_p__Basidiomycota;c__Agaricomycetes;o__Polyporales;f__Fomitopsidaceae;g__Laetiporus	0.00015342	0.0012408	0	0.000329682	0	0.00204361
k__Fungi_p__Basidiomycota;c__Ustilaginomycetes;o__Ustilaginales;f__Ustilaginaceae;g__Moesziomyces	0.60004	0.0086542	0.896369	0.259577	0.00370476	0.0118567
k__Fungi_p__Ascomycota;c__Sordariomycetes;o__Glomerellales;f__Glomerellaceae;g__Colletotrichum	0.140495	0	0.260992	0.00205132	0	0
k__Fungi_p__Ascomycota;c__Sordariomycetes;o__Hypocreales;f__Hypocreales_fam_Incertae_sedis;g__Sarocladium	0.256856	0.0108563	0.449732	0.0352545	0.00954926	0.011702
k__Fungi_p__Ascomycota;c__Leotiomycetes;o__Helotiales;__;__	1.96504	5.36989	2.18004	1.71801	0.111436	8.77241
k__Fungi_p__Ascomycota;c__Dothideomycetes;o__Capnodiales;f__Teratosphaeriaceae;g__Phaeothecoidea	0	0.0197572	0	0	0	0.0325412
k__Fungi_p__Ascomycota;c__Dothideomycetes;o__Pleosporales;f__Pleosporaceae;g__Neocamarosporium	0	0.0021603	0	0	0.00518935	0.000200271
k__Fungi_p__Ascomycota;c__Dothideomycetes;o__Pleosporales;f__Torulaceae;g__Torula	0.00235316	0.0019485	0.00434456	6.51743e-05	0.00219904	0.00178636
k__Fungi_p__Ascomycota;c__Saccharomycetes;o__Saccharomycetales;__;__	3.95372	0.0017602	0.0547198	8.43341	0.000580007	0.00252389
k__Fungi_p__Basidiomycota;c__Tremellomycetes;o__Trichosporonales;f__Trichosporonaceae;g__Haglerozyma	0.150103	0.0004635	0.27135	0.0107968	0	0.000763464
k__Fungi_p__Ascomycota;c__Eurotiomycetes;o__Chaetothyriales;f__Herpotrichiellaceae;g__Exophiala	0.0813421	0.0007646	0.00722662	0.166496	0.00152889	0.000269997
k__Fungi_p__Ascomycota;c__Saccharomycetes;o__Saccharomycetales;f__Debaryomycetaceae;__	0.0135967	0.666918	0.0247513	0.000780791	1.62922	0.0442521
k__Fungi_p__Ascomycota;c__Saccharomycetes;o__Saccharomycetales;f__Saccharomycetaceae;g__Citeromyces	4.423e-05	0.511958	8.27181e-05	0	1.30058	0.00167385
k__Fungi_p__Ascomycota;c__Eurotiomycetes;o__Eurotiales;f__Aspergillaceae;g__Aspergillus	0.1653	1.81644	0.0923398	0.249127	0.0277558	2.97382
k__Fungi_p__Ascomycota;c__Dothideomycetes;o__Dothideomycetes_ord_Incertae_sedis;f__Eremomycetaceae;g__Arthrographis	0	0.0005183	0	0	0.000353873	0.000624653
k__Fungi_p__Ascomycota;c__Dothideomycetes;o__unidentified;f__unidentified;g__unidentified	0	0.0114532	0	0	0.0291535	0
k__Fungi_p__Basidiomycota;c__Exobasidiomycetes;o__Exobasidiales;f__Cryptobasidiaceae;g__Acaromyces	0	0.0112702	0	0	0.0286879	0
k__Fungi_p__Basidiomycota;c__Microbotryomycetes;o__Kriegeriales;f__unidentified;g__unidentified	0	0.0028536	0	0	0.00726363	0
k__Fungi_p__Ascomycota;c__Sordariomycetes;o__Microascales;f__Microascaceae;g__Microascus	0.00010049	0.002072	0	0.000215946	0	0.00341273
k__Fungi_p__Ascomycota;c__Dothideomycetes;o__Pleosporales;f__Didymosphaeriaceae;__	0.00202597	0.0154097	0.00163848	0.00247117	0.0377259	0.000969895
k__Fungi_p__Ascomycota;c__Sordariomycetes;o__Sordariales;f__Sordariaceae;g__Neurospora	0.00176054	0.0027201	0	0.00378328	0.00591668	0.000651657
k__Fungi_p__Ascomycota;c__unidentified;o__unidentified;f__unidentified;g__unidentified	0.0360104	0.0049272	0.0593428	0.009203	0.00903356	0.00227013
k__Fungi_p__Ascomycota;c__Eurotiomycetes;o__Eurotiales;f__Aspergillaceae;g__Penicillium	1.53324	1.55797	0.476301	2.74759	0.93587	1.9605
k__Fungi_p__Ascomycota;c__Dothideomycetes;o__Pleosporales;f__Pleosporaceae;__	0.899328	2.58023	0.726966	1.09736	0.316839	4.04478
k__Fungi_p__Ascomycota;c__Dothideomycetes;o__Pleosporales;f__Didymosphaeriaceae;g__Tremateia	0.00117719	0.0007645	0	0.0025297	0.000391302	0.00100591
k__Fungi_p__Basidiomycota;c__Agaricomycetes;o__Cantharellales;f__Cantharellales_fam_Incertae_sedis;g__Sistotrema	0.00089619	0.0009732	0.00102121	0.000752554	0.00191887	0.000361313
k__Fungi_p__Ascomycota;c__Sordariomycetes;o__Trichosphaeriales;f__Trichosphaeriaceae;g__Nigrospora	0.0879191	0.0555258	0.0487713	0.132897	0.104646	0.0237423
k__Fungi_p__Basidiomycota;c__Ustilaginomycetes;o__Ustilaginales;f__Ustilaginaceae;__	0.00692143	0.0035498	0.01071	0.00256858	0.00882135	0.000138812
k__Fungi_p__Ascomycota;c__Dothideomycetes;o__Pleosporales;f__Didymellaceae;__	3.58446	2.54907	2.37769	4.97095	6.23184	0.166108
k__Fungi_p__Ascomycota;c__Sordariomycetes;o__Hypocreales;f__Nectriaceae;g__Fusarium	1.48898	7.05541	1.57425	1.39102	0.0864036	11.5648
k__Fungi_p__Ascomycota;c__Dothideomycetes;o__Pleosporales;f__Pleosporaceae;g__Pyrenophora	0.00108405	0.0073311	0.00124493	0.000899201	0.00258264	0.0104036
k__Fungi_p__Ascomycota;c__Sordariomycetes;o__Hypocreales;f__Hypocreales_fam_Incertae_sedis;g__Acremonium	0.0713027	0.561532	0.0420762	0.104882	0.25201	0.761811
k__Fungi_p__Ascomycota;c__Sordariomycetes;__;__;__	0.0354487	0.0006689	0.0256241	0.0467367	0.00170261	0
k__Fungi_p__Basidiomycota;c__Agaricomycetes;o__Agaricales;f__Schizophyllaceae;g__Schizophyllum	0.00721777	0.000456	0.0134999	0	0.000255173	0.000585976
k__Fungi_p__Ascomycota;c__Eurotiomycetes;__;__;__	0.0139682	0	0.00385827	0.025584	0	0
k__Fungi_p__Basidiomycota;c__Cystobasidiomycetes;o__Erythrobasidiales;__;__	0.0887244	0.0089965	0.00834679	0.181073	0.000669383	0.0143846
k__Fungi_p__Ascomycota;c__Dothideomycetes;o__Capnodiales;f__Teratosphaeriaceae;__	0.0323719	0.0774737	0.0541544	0.00734517	0.00706161	0.123035
k__Fungi_p__Ascomycota;c__Eurotiomycetes;o__Chaetothyriales;f__Cyphellophoraceae;g__Cyphellophora	0.0611907	0.0277645	0.0633308	0.0587319	0.0704676	0.000133166
k__Fungi_p__Ascomycota;c__Dothideomycetes;o__Pleosporales;f__Periconiaceae;g__Periconia	0.00324174	0.0088752	0.00297197	0.00355169	0.0213939	0.000774856
k__Fungi_p__Ascomycota;c__Eurotiomycetes;o__Eurotiales;f__Trichocomaceae;g__Thermomyces	0.00366966	0.0013374	0.000924129	0.00682411	0.00109126	0.00149669
k__Fungi_p__Basidiomycota;c__Agaricomycetes;o__Agaricales;f__Psathyrellaceae;g__Coprinopsis	0.102361	0.0412922	0.0299848	0.185518	0.00665838	0.0637023
k__Fungi_p__Ascomycota;c__Sordariomycetes;o__Glomerellales;f__Plectosphaerellaceae;g__Lectera	0.0420236	0	0.00740032	0.0818036	0	0
k__Fungi_p__Ascomycota;c__Sordariomycetes;o__Hypocreales;f__Clavicipitaceae;g__Pochonia	0.00459015	0	0.00814473	0.000506164	0	0
k__Fungi_p__Ascomycota;c__Sordariomycetes;o__unidentified;f__unidentified;g__unidentified	0.0265366	0	0.0472638	0.0027223	0	0
k__Fungi_p__Basidiomycota;c__Tremellomycetes;o__Tremellales;f__Bulleribasidiaceae;g__Dioszegia	0.00382296	0	0.00393317	0.00369632	0	0
